# Supplementary material for: Design, Synthesis, Analysis, and Cytotoxicity of Novel Heteroaryl Derivatives of Dipyridothiazines
Source: Curr Issues Mol Biol. 2026 Jan 23;48(2):128. doi: 10.3390/cimb48020128 (PMC12940024; doi:10.3390/cimb48020128)
Supplement: Supplementary file 1 [file cimb-48-00128-s001.zip]

Archive with 1 entries (1 files):
- cimb-4112883-supplementary.pdf
